# Supplementary material for: Telomere-to-Telomere Assembly of the Cordyceps militaris CH1 Genome and Integrated Transcriptomic and Metabolomic Analyses Provide New Insights into Cordycepin Biosynthesis Under Light Stress
Source: J Fungi (Basel). 2025 Jun 18;11(6):461. doi: 10.3390/jof11060461 (PMC12194794; doi:10.3390/jof11060461)
Supplement: Supplementary file 1 [file jof-11-00461-s001.zip › Supplementary Table.xlsx]

## Sheet: Table S1
Table S1. qRT-PCR primers sequece
primer	Sequence
FUN_003266-R	AATCTTGAGCTGTCCCAGCC
FUN_003264-F	TCACGGGATTCTTGGGCATC
FUN_003264-R	GACTGAGCGTGGTGTGAGAA
FUN_003263-F	CTCCCTCGCCCTTATTCGTC
FUN_003263-R	ATCTCGTAGGTGGTGGGTGA
FUN_003262-F	TATGGTGGGCCTTGTTCGTC
FUN_003262-R	TCCAACTTCTTCGTCCACGG
FUN_005768-F	TTGCCAATCCCGAAGCTCAT
FUN_005768-R	AAGGGTACACCAAGACGCAG
FUN 000548-F	CATGAACATGAGCGGCGAAG
FUN 000548-R	CAGCACCGGGTTGTTCTTTG
FUN 000593-F	TTTCTGCCGATGACTTCCCC
FUN 000593-R	TCCTTAGAGGGACCGAAGCA
FUN 009691-F	GTCTACTTTGTCAAGCGCGG
FUN 009691-R	CAAAGCACCACTGCACGAC
Actin-FUN_002694-F	AGTACTCCGTCTGGATCGGT
Actin-FUN_002694-R	CTTGCGGTGGACGATAGAGG

## Sheet: Table S2
Table S2. the HiFi-reads of C. militaris
Total number	Total bases	Minimum len	Average length	GC count(%)	GC(%)
325270	5.77Gb	410	17746.1	50038	49.51

## Sheet: Table S3
Table S3. the Hi-C data of C. militaris
Read number	Base count(Gbp)	Read length(bp)	Q20	Q30	GC content
108,226,104 * 2	32.47	150, 150	98.82%, 96.69%	96.32%,92.41%	53.70%, 53.25%

## Sheet: Table S4
Table S4. The final assembled genome of C. militaris
Assembly	genome
contigs (>= 0 bp)	10
contigs (>= 1000 bp)	10
contigs (>= 5000 bp)	10
contigs (>= 10000 bp)	10
contigs (>= 25000 bp)	10
contigs (>= 50000 bp)	10
Total length (>= 0 bp)	32668868
Total length (>= 1000 bp)	32668868
Total length (>= 5000 bp)	32668868
Total length (>= 10000 bp)	32668868
Total length (>= 25000 bp)	32668868
Total length (>= 50000 bp)	32668868
contigs	10
Largest contig	6836970
Total length	32668868
GC(%)	51.23
N50	4696507
N90	1822145
L50	3
L90	7

## Sheet: Table S5
Table S5. The T2T assembled genome of C. militaris
Assembly	genome
contigs (>= 0 bp)	7
contigs (>= 1000 bp)	7
contigs (>= 5000 bp)	7
contigs (>= 10000 bp)	7
contigs (>= 25000 bp)	7
contigs (>= 50000 bp)	7
Total length (>= 0 bp)	32413605
Total length (>= 1000 bp)	32413605
Total length (>= 5000 bp)	32413605
Total length (>= 10000 bp)	32413605
Total length (>= 25000 bp)	32413605
Total length (>= 50000 bp)	32413605
contigs	7
Largest contig	7517380
Total length	32413605
GC(%)	51.43
N50	4696512
N90	3526688
L50	3
L90	6
Radio(%)	99.2

## Sheet: Table S6
Table S6. the BUSCO analysis with the Fungi_odb10 of T2T genome
Complete BUSCOs (C)	744(98.1%)
Complete and single-copy BUSCOs (S)	740(97.6%)
Complete and duplicated BUSCOs (D)	4(0.5%)
Fragmented BUSCOs (F)	5(0.7%)
Missing BUSCOs (M)	9(1.2%)
Total lineage BUSCOs	758(100%)

## Sheet: Table S7
Table S7. Statistics on Small RNAs in C. militaris genome
Type	Class	Number	Total length(bp)	Average length(bp)
tRNA	tRNA	185	10925	59.05
rRNA	rRNA	34	42017	1235.79
	8s	24	2782	115.92
	18s	5	12900	2580
	28s	5	26335	5267

## Sheet: Table S8
Table S8. Statistics on gene function annotation in C. militaris genome
Database	Number	Percentage
eggNOG	8256	0.7739
GO	3851	0.361
COG/KOG	8256	0.7739
KEGG	2696	0.2527
NR	10108	0.945

## Sheet: Table S9
Table S9. Classification of repetitive elements in the genome of C. militaris
Repeat class	Repeat subclass	number of elements	length occupied(bp)	Percentage of sequence
SINEs		0	0	0
Penelope		0	0	0
LINEs		13	1178	0
	CRE/SLACS	1	59	0
	L2/CR1/Rex	0	0	0
	R1/LOA/Jockey	2	172	0
	R2/R4/NeSL	0	0	0
	RTE/Bov-B	0	0	0
	L1/CIN4	0	0	0
LTR
	BEL/Pao	0	0	0
	Ty1/Copia	422	283171	0.87
	Gypsy/DIRS1	52	5434	0.02
	Retroviral	0	0	0
DNA transposons	hobo-Activator	2	217	0
	Tc1-IS630-Pogo	9	1795	0.01
	En-Spm	0	0	0
	MULE-MuDR	3	601	0
	PiggyBac	0	0	0
	Tourist/Harbinger	1	55	0
	Other	1	45	0
Rolling-circles		10	860	0
Unclassified		0	0	0
Total interspersed repeats:			1463792	4.52
Simple repeats		9304	404651	1.25
Low complexity		875	42792	1.25
Total bases masked			1942353	5.99

## Sheet: Table S10
Table S10. Cluster analysis of 12 fungi gene families based on genomic data
Number of species	12
Number of genes	142742
Number of genes in orthogroups	133122
Number of unassigned genes	9620
Percentage of genes in orthogroups	93.3
Percentage of unassigned genes	6.7
Number of orthogroups	11698
Number of species-specific orthogroups	440
Number of genes in species-specific orthogroups	1498
Percentage of genes in species-specific orthogroups	1
Mean orthogroup size	11.4
Median orthogroup size	13
G50 (assigned genes)	14
G50 (all genes)	13
O50 (assigned genes)	3936
O50 (all genes)	4284
Number of orthogroups with all species present	2950
Number of single-copy orthogroups	2064

[truncated: 3 more sheets: Table S11, Table S12, Table S13]
